# Supplementary material for: Impacts of Proanthocyanidin Binding on Conformational and Functional Properties of Decolorized Highland Barley Protein
Source: Foods. 2023 Jan 19;12(3):481. doi: 10.3390/foods12030481 (PMC9914363; doi:10.3390/foods12030481)
Supplement: Supplementary file 1 [file foods-12-00481-s001.zip]

Archive with 1 entries (1 files):
- foods-2138364-supplementary.pdf
